# Supplementary material for: Influence of Citrus sunki and Poncirus trifoliata Root Extracts on Metabolome of Phytophthora parasitica
Source: Metabolites. 2024 Apr 5;14(4):206. doi: 10.3390/metabo14040206 (PMC11052222; doi:10.3390/metabo14040206)
Supplement: Supplementary file 1 [file metabolites-14-00206-s001.zip]

Archive with 1 entries (1 files):
- metabolites-2737787-supplementary.pdf
